# Supplementary material for: Harnessing digital health to objectively assess cancer-related fatigue: The impact of fatigue on mobility performance
Source: PLoS One. 2021 Feb 26;16(2):e0246101. doi: 10.1371/journal.pone.0246101 (PMC7910036; doi:10.1371/journal.pone.0246101)
Supplement: S1 Data — (XLSX) [file pone.0246101.s001.xlsx]

## Sheet: analysis
Subject #	Fatigue0No1Yes	Height	Weight	BMI	Average_Time_in_Bed_TiB_min	Duration_min_Sitting	Duration_min_Standing	Duration_min_Walking	Duration_min_Running	Duration_min_lying	Duration_min_LyingSupine	Duration_min_LyingProne	Duration_min_LyingonSides	Duration__Sitting	Duration__Standing	Duration__Walking	Duration__Running	Duration__lying	Duration__LyingSupine	Duration__LyingProne	Duration__LyingonSides	Total_#_of_Walking_Episodes	Total_#_of_Steps	Number_of_Steps_Per_Episode_Max	Number_of_Steps_Per_Episode_Average	Number_of_Steps_Per_Episode_10Percentile	Number_of_Steps_Per_Episode_50Percentile	Number_of_Steps_Per_Episode_90Percentile	Episode_Cadence_stepsmin_Average	Episode_Cadence_stepsmin_10Percentile	Episode_Cadence_stepsmin_50Percentile	Episode_Cadence_stepsmin_90Percentile	OneDay_Number_of_Running_Steps_Per_Episode_50Percentile	DurationofStandtoSitTransitionsTotalNumber	DurationofStandtoSitTransitions10Percentile	DurationofStandtoSitTransitions50Percentile	DurationofStandtoSitTransitions90Percentile	DurationofStandtoSitTransitionsMean	DurationofStandtoSitTransitionsStandardDeviation	DurationofSittoStandTransitionsTotalNumber	DurationofSittoStandTransitions10Percentile	DurationofSittoStandTransitions50Percentile	DurationofSittoStandTransitions90Percentile	DurationofSittoStandTransitionsMean	DurationofSittoStandTransitionsStandardDeviation
1	1	170.18	81.65	28.1929	530.925	68.4583	59.7583	9.425	0	1302.36	194.95	48.25	1059.16	4.75405	4.14988	0.654514	0	90.4416	13.5382	3.35069	73.5527	36.5	532.5	159	14.589	4	9	28	84.5619	54	80	120	0	14.5	2.295	2.675	3.7325	2.93707	0.715428	21	2.165	2.65	4.27	2.96369	0.787669
2	0	149.86	65.77	29.2858	528.408	324.782	373.951	134.159	0	607.107	286.946	8.25898	311.902	22.5543	25.9688	9.31662	0	42.1602	19.9268	0.57354	21.6599	379.725	8140.26	249	21.4372	4	12	45	83.5857	42.8571	84	120	0	110.689	2.215	2.7	3.475	2.82465	0.597063	147.073	2.2	2.675	3.6975	2.81447	0.586851
3	1	180.34	83.91	25.8006	492.567	481.967	170.458	42.7167	0	744.858	128.383	4	612.475	33.4699	11.8374	2.96644	0	51.7263	8.91551	0.277778	42.533	127.5	1984.5	94	15.5647	3	11	32	69.3522	36	66.4	97.5	0	65	2.075	2.6625	3.155	2.73323	0.615513	56.5	2.15	2.675	4.6125	2.90086	1.08755
4	1	182.88	68.04	20.3438	1060.95	113.9	143.867	61.475	0	1120.76	502.417	0.0833333	618.258	7.90972	9.99074	4.2691	0	77.8304	34.89	0.00578704	42.9346	145	3554	206	24.5103	4	14	51	74.4294	44	75	100	0	43.5	2.15	2.6375	3.4025	2.70976	0.421773	31.5	2.2	2.65	3.625	2.80568	0.587678
5	1	182.88	77.11	23.0557	532.067	282.297	49.9584	28.1898	0	1079.56	20.1326	391.416	668.007	19.6039	3.46933	1.95762	0	74.9691	1.3981	27.1816	46.3894	63.8028	1540.47	105	24.1442	5	19	51	77.0645	49.4595	75.5556	105	0	11.6563	2.25	3.1	5.4625	3.875	1.43823	14.1102	2.375	2.55	4.325	3.1875	1.40362
6	0	170.18	58.06	20.0475	500.933	268.725	161.333	68.875	0.05	941.017	198.658	69.275	673.083	18.6615	11.2037	4.78299	0.00347222	65.3484	13.7957	4.81076	46.7419	167.5	3547.5	344	21.1791	4	10	46	70.0129	38.5714	68.5714	100	5	33	2.075	2.625	3.425	2.71591	0.538246	44	2.15	2.55	3.395	2.70814	0.946424
7	0	177.8	86.18	27.2611	548.5	242.304	399.677	189.872	0	608.147	12.9948	29.2195	565.933	16.8267	27.7553	13.1856	0	42.2324	0.902418	2.02913	39.3009	507.88	9923.54	266	19.5391	4	11	42	71.9159	37.4026	75	100	0	99.1599	2.115	2.6	3.11	2.72371	0.939574	99.1599	2.175	2.6	2.925	2.87172	1.84712
8	0	162.56	61.23	23.1706	534.967	192.79	177.989	75.5966	0.0500861	993.574	277.16	59.0014	657.413	13.3882	12.3604	5.24976	0.0034782	68.9982	19.2472	4.09732	45.6537	171.795	5303.62	698	30.8717	4	10	55	83.1661	43.5	84.3956	120	7	45.5783	2.2275	2.725	3.645	2.88544	0.617088	70.1205	2.25	2.65	3.8	2.89058	0.879977
9	1	145	77.11	36.6754	#NULL!	#NULL!	#NULL!	#NULL!	#NULL!	#NULL!	#NULL!	#NULL!	#NULL!	#NULL!	#NULL!	#NULL!	#NULL!	#NULL!	#NULL!	#NULL!	#NULL!	#NULL!	#NULL!	#NULL!	#NULL!	#NULL!	#NULL!	#NULL!	#NULL!	#NULL!	#NULL!	#NULL!	#NULL!	#NULL!	#NULL!	#NULL!	#NULL!	#NULL!	#NULL!	#NULL!	#NULL!	#NULL!	#NULL!	#NULL!	#NULL!
10	0	177.8	89.36	28.267	532.075	188.617	154.417	53.0167	0.0166667	1043.93	177.317	78.475	788.142	13.0984	10.7234	3.68171	0.00115741	72.4954	12.3137	5.44965	54.7321	131	3835.5	887	29.2786	4	10	57	88.435	54.2857	90	120	4	49	2.07	2.575	3.16	2.64115	0.488207	54	2.13	2.625	2.955	2.54348	0.335644
11	0	160.02	58.97	23.0294	523.533	638.84	208.659	93.0644	0.286041	499.151	97.3214	76.0113	325.818	44.3639	14.4902	6.46281	0.019864	34.6632	6.75843	5.27856	22.6263	247.847	4480.92	138	18.0794	4	11	40	72.4724	41.5385	73.8462	100	5	138.309	2.025	2.6	3.27	2.70775	0.725971	147.9	2.05	2.625	4.1575	2.803	1.16693
12	0	180.34	97.98	30.1268	533.283	464.283	149.367	80.2667	0	746.083	221.633	48.6333	475.817	32.2419	10.3727	5.57407	0	51.8113	15.3912	3.37731	33.0428	177	4411.5	626	24.9237	4	13	44	70.335	37.7778	68.5714	97.8947	0	36.5	2	2.625	3.4375	2.75411	0.741678	56.5	2.0575	2.55	2.9175	2.55603	0.464922
13	0	157.48	65.77	26.5202	528.4	356.25	283.717	123.442	0	676.592	16.7	99.65	560.242	24.7396	19.7025	8.57234	0	46.9855	1.15972	6.92014	38.9057	319.5	6705	379	20.9859	4	13	46	80.9232	38.1818	80	120	0	139	2.2	2.7	3.495	2.88732	0.860323	141	2.1475	2.65	4.08	2.84138	0.880843
14	0	160.02	69.85	27.2783	528.408	416.878	267.861	36.3142	0	718.947	116.981	16.1266	585.84	28.9498	18.6015	2.52182	0	49.9269	8.12367	1.11991	40.6833	88.7383	1839.94	188	20.7345	3	8	51	77.1102	38.0488	78	120	0	96.2585	2.25	2.65	3.3675	2.77112	0.772783	93.2504	2.075	2.575	3.77	2.73926	0.915778
15	1	182.88	103.87	31.0569	#NULL!	#NULL!	#NULL!	#NULL!	#NULL!	#NULL!	#NULL!	#NULL!	#NULL!	#NULL!	#NULL!	#NULL!	#NULL!	#NULL!	#NULL!	#NULL!	#NULL!	#NULL!	#NULL!	#NULL!	#NULL!	#NULL!	#NULL!	#NULL!	#NULL!	#NULL!	#NULL!	#NULL!	#NULL!	#NULL!	#NULL!	#NULL!	#NULL!	#NULL!	#NULL!	#NULL!	#NULL!	#NULL!	#NULL!	#NULL!	#NULL!
16	0	175.26	90.72	29.535	529.625	204.025	409.833	221.742	0	604.4	85.9083	58.8417	459.65	14.1684	28.4606	15.3987	0	41.9722	5.96586	4.08623	31.9201	588.5	12836	355	21.8114	4	12	49	82.503	41.25	84	120	0	98.5	2.175	2.675	3.4375	2.79454	0.621397	170.5	2.125	2.6	3.45	2.69274	0.592065
17	0	197.64	97.52	24.9657	#NULL!	#NULL!	#NULL!	#NULL!	#NULL!	#NULL!	#NULL!	#NULL!	#NULL!	#NULL!	#NULL!	#NULL!	#NULL!	#NULL!	#NULL!	#NULL!	#NULL!	#NULL!	#NULL!	#NULL!	#NULL!	#NULL!	#NULL!	#NULL!	#NULL!	#NULL!	#NULL!	#NULL!	#NULL!	#NULL!	#NULL!	#NULL!	#NULL!	#NULL!	#NULL!	#NULL!	#NULL!	#NULL!	#NULL!	#NULL!	#NULL!
18	0	177.8	73.94	23.3892	538.167	427.267	347.442	146.592	0	518.7	57.6333	35.5	425.567	29.6713	24.1279	10.18	0	36.0208	4.00231	2.46528	29.5532	397.5	8722.5	464	21.9434	4	12	44	77.3571	45	80	102.857	0	109	2.185	2.65	3.35	2.77917	0.656353	112.5	2.065	2.6	3.81	2.85983	1.23749
19	0	185.42	90.72	26.387	#NULL!	#NULL!	#NULL!	#NULL!	#NULL!	#NULL!	#NULL!	#NULL!	#NULL!	#NULL!	#NULL!	#NULL!	#NULL!	#NULL!	#NULL!	#NULL!	#NULL!	#NULL!	#NULL!	#NULL!	#NULL!	#NULL!	#NULL!	#NULL!	#NULL!	#NULL!	#NULL!	#NULL!	#NULL!	#NULL!	#NULL!	#NULL!	#NULL!	#NULL!	#NULL!	#NULL!	#NULL!	#NULL!	#NULL!	#NULL!	#NULL!
20	1	195.58	126.55	33.0836	#NULL!	#NULL!	#NULL!	#NULL!	#NULL!	#NULL!	#NULL!	#NULL!	#NULL!	#NULL!	#NULL!	#NULL!	#NULL!	#NULL!	#NULL!	#NULL!	#NULL!	#NULL!	#NULL!	#NULL!	#NULL!	#NULL!	#NULL!	#NULL!	#NULL!	#NULL!	#NULL!	#NULL!	#NULL!	#NULL!	#NULL!	#NULL!	#NULL!	#NULL!	#NULL!	#NULL!	#NULL!	#NULL!	#NULL!	#NULL!	#NULL!
21	0	175.25	72.57	23.6288	#NULL!	#NULL!	#NULL!	#NULL!	#NULL!	#NULL!	#NULL!	#NULL!	#NULL!	#NULL!	#NULL!	#NULL!	#NULL!	#NULL!	#NULL!	#NULL!	#NULL!	#NULL!	#NULL!	#NULL!	#NULL!	#NULL!	#NULL!	#NULL!	#NULL!	#NULL!	#NULL!	#NULL!	#NULL!	#NULL!	#NULL!	#NULL!	#NULL!	#NULL!	#NULL!	#NULL!	#NULL!	#NULL!	#NULL!	#NULL!	#NULL!
22	1	177.8	81.65	25.8281	554.033	703.682	82.6888	31.5483	0.0168753	622.064	26.4773	22.6129	572.974	48.8668	5.74228	2.19085	0.00117189	43.1989	1.8387	1.57034	39.7899	72.3949	1788.61	159	24.7063	4	14	60	80.999	45	80	105	4	31.388	1.975	2.625	3.85	3.0925	1.56552	34.4255	2.1275	2.6875	3.5825	3.04931	1.69363
23	0	167.64	73.94	26.3102	533.292	370.297	197.108	64.8312	0.175378	807.589	68.748	247.124	491.717	25.7151	13.688	4.50217	0.012179	56.0825	4.77417	17.1614	34.147	112.743	2588.07	140	22.9556	4	12	55	67.2138	31.7143	60	106.667	4	130.782	2.125	2.625	3.175	2.66879	0.468085	145.814	2.125	2.625	#NULL!	2.77865	1.07056
24	0	175.25	88	28.6528	524.75	155.849	161.115	62.498	0.0166906	1060.52	19.5113	53.7438	987.267	10.8228	11.1885	4.34014	0.00115907	73.6474	1.35495	3.73221	68.5602	129.686	3194.58	317	24.6332	4	12	63	75.3411	36	75	110	4	32.5467	2.015	2.5	2.875	2.54062	0.304635	38.5553	2.05	2.65	3.25	3.025	0.375
25	1	170.18	108.86	37.5882	525.975	450.776	91.9479	63.7999	0.233455	833.242	134.061	32.6003	666.581	31.3039	6.38527	4.43055	0.0162121	57.864	9.30983	2.26391	46.2903	142.074	3922.54	313	27.6092	5	19	56	79.8	49.0244	78.4615	108	5	65.0339	2.085	2.55	2.935	2.61302	0.517556	65.0339	2.075	2.625	10.5125	3.00294	1.66785
26	0	175.26	96.62	31.4558	529.625	477.917	337.342	170.892	0	453.85	97.3833	41.25	315.217	33.1887	23.4265	11.8675	0	31.5174	6.76273	2.86458	21.89	524.5	10170.5	475	19.3908	4	13	41	86.4544	45.7143	85.7143	120	0	41.5	2.1575	2.6125	3.085	2.69639	0.626632	55	2.075	2.575	3.225	2.61707	0.649697
27	0	177.8	87.09	27.5489	549.15	249.415	243.567	102.49	0	844.527	325.868	100.438	418.222	17.3205	16.9144	7.11738	0	58.6477	22.6297	6.97485	29.0432	284.5	5978.52	563	21.0141	4	12	47	82.076	44	82.7586	120	0	80.424	2.125	2.65	3.525	2.85531	1.17351	86.4558	2.1	2.65	3.835	2.82091	0.956736
28	1	152.4	68.04	29.2951	#NULL!	#NULL!	#NULL!	#NULL!	#NULL!	#NULL!	#NULL!	#NULL!	#NULL!	#NULL!	#NULL!	#NULL!	#NULL!	#NULL!	#NULL!	#NULL!	#NULL!	#NULL!	#NULL!	#NULL!	#NULL!	#NULL!	#NULL!	#NULL!	#NULL!	#NULL!	#NULL!	#NULL!	#NULL!	#NULL!	#NULL!	#NULL!	#NULL!	#NULL!	#NULL!	#NULL!	#NULL!	#NULL!	#NULL!	#NULL!	#NULL!
29	0	180.34	102.06	31.3813	541.833	469.188	210.266	73.101	0	687.446	88.8599	53.6303	544.955	32.5825	14.6018	5.07646	0	47.7393	6.17083	3.72432	37.8441	230.74	4343.43	409	18.8239	4	10	34	76.7587	49.0909	80	96	0	88.283	2.15	2.65	4.035	3.16478	1.86505	82.2637	2.1	2.625	6.8325	3.15247	1.91423
30	0	176	90.72	29.2872	496.017	311.758	223	63.65	0	841.592	10.4167	317.367	513.808	21.6499	15.4861	4.42014	0	58.4439	0.72338	22.0394	35.6811	130	3178.5	202	24.45	5	12	60	74.1566	41.5385	78.4615	100	0	72.5	2.1	2.6	2.805	2.58611	0.293118	74	2.0575	2.5875	4.8475	3.31429	1.48076
31	1	186	117.93	34.0878	527.183	617.775	266.957	73.3508	0	481.918	4.60588	36.2944	441.017	42.901	18.5387	5.0938	0	33.4665	0.319853	2.52044	30.6262	258.264	3825.73	105	14.8132	4	10	32	77.7245	42.8571	76.875	108	0	158.777	2.2	2.65	3.43	2.77405	0.751133	161.29	2.25	2.675	3.8125	2.86193	0.768142
32	0	160.02	53.07	20.7253	554.033	802.941	269.822	110.565	0.0333329	256.639	46.7661	12.3749	197.498	55.7598	18.7376	7.67815	0.00231479	17.8221	3.24765	0.859365	13.7151	366.996	6376.93	143	17.376	4	11	37	83.1073	43.8462	85.7143	115.385	4	111.499	2.1975	2.625	4.035	2.96067	1.15635	111.999	2.1725	2.5625	3.6275	2.69363	0.693952
33	1	157.48	88.45	35.6654	#NULL!	#NULL!	#NULL!	#NULL!	#NULL!	#NULL!	#NULL!	#NULL!	#NULL!	#NULL!	#NULL!	#NULL!	#NULL!	#NULL!	#NULL!	#NULL!	#NULL!	#NULL!	#NULL!	#NULL!	#NULL!	#NULL!	#NULL!	#NULL!	#NULL!	#NULL!	#NULL!	#NULL!	#NULL!	#NULL!	#NULL!	#NULL!	#NULL!	#NULL!	#NULL!	#NULL!	#NULL!	#NULL!	#NULL!	#NULL!	#NULL!
34	0	175.25	72.57	23.6288	522.3	677.631	327.056	52.8888	0	382.424	48.6741	38.2916	295.458	47.0577	22.7122	3.67284	0	26.5572	3.38014	2.65914	20.5179	181.276	2667.06	298	14.7127	3	7	27	76.3864	36	70.9091	120	0	241.367	2.15	2.675	3.475	2.86843	1.0175	238.864	2.225	2.65	4.135	2.87155	0.941215
35	0	168	66	23.3844	541.042	99.1254	66.7481	19.5749	0	1254.55	589.932	309.895	354.725	6.88371	4.63528	1.35937	0	87.1216	40.9675	21.5205	24.6337	65.055	1050.39	199	16.1462	4	9	32	75.1616	40	72	111.429	0	40.0338	2.11	2.825	3.565	2.89423	0.580526	43.0364	2.15	2.625	4	2.75921	0.630626
36	0	170	82.1	28.4083	539.358	627.742	193.658	57.8924	0.126036	560.582	96.4005	71.3698	392.811	43.5932	13.4485	4.02031	0.00875248	38.9293	6.69448	4.95624	27.2786	156.788	3590	512	22.8971	4	10	45	82.8302	45	80.4545	120	32	95.7871	2.075	2.7	3.975	2.93893	0.786591	105.366	2.0625	2.6375	4.2875	2.6931	0.55995
